# Supplementary material for: Metabolomics Reveals Changes in Metabolite Profiles among Pre-Diapause, Diapause and Post-Diapause Larvae of Sitodiplosis mosellana (Diptera: Cecidomyiidae)
Source: Insects. 2022 Mar 30;13(4):339. doi: 10.3390/insects13040339 (PMC9032936; doi:10.3390/insects13040339)
Supplement: Supplementary file 1 [file insects-13-00339-s001.zip]

Archive with 1 entries (1 files):
- insects-1623793-supplementary-new.pdf
